# Supplementary material for: Range Modeling and Surveillance of Ornithodoros turicata Ticks: Implications for Detecting African Swine Fever Virus in the United States
Source: Ecol Evol. 2025 Dec 19;15(12):e72738. doi: 10.1002/ece3.72738 (PMC12717449; doi:10.1002/ece3.72738)
Supplement: Supplementary file 1 — Appendix S1: ece372738‐sup‐0001‐AppendixS1.zip. [file ECE3-15-e72738-s001.zip]

Archive with 5 entries (5 files):
- Ornithodorus localities v1.xlsx
- combos v1.R
- Correlations of ecogeographical variables v1.R
- Hosts of Ornithodoros turicata.xlsx
- ODMAP protocol.docx
