# Supplementary material for: Range Modeling and Surveillance of Ornithodoros turicata Ticks: Implications for Detecting African Swine Fever Virus in the United States
Source: Ecol Evol. 2025 Dec 19;15(12):e72738. doi: 10.1002/ece3.72738 (PMC12717449; doi:10.1002/ece3.72738)
Supplement: Supplementary file 1 — Appendix S1: ece372738‐sup‐0001‐AppendixS1.zip. [file ECE3-15-e72738-s001.zip › Ornithodorus localities v1.xlsx]

## Sheet: Main range
Species	Latitude	Longitude
Ornithodorus_turicata	37.4792	-121.812
Ornithodorus_turicata	36.2292	-121.146
Ornithodorus_turicata	37.1458	-119.812
Ornithodorus_turicata	32.7292	-117.146
Ornithodorus_turicata	33.6458	-116.146
Ornithodorus_turicata	36.6458	-115.979
Ornithodorus_turicata	36.0625	-115.104
Ornithodorus_turicata	33.4375	-112.062
Ornithodorus_turicata	31.6042	-111.771
Ornithodorus_turicata	27.1458	-109.604
Ornithodorus_turicata	37.8542	-109.354
Ornithodorus_turicata	32.3542	-108.729
Ornithodorus_turicata	32.3125	-106.771
Ornithodorus_turicata	31.7708	-106.479
Ornithodorus_turicata	28.4792	-105.771
Ornithodorus_turicata	32.6458	-105.604
Ornithodorus_turicata	33.8958	-105.396
Ornithodorus_turicata	31.3125	-105.021
Ornithodorus_turicata	34.8125	-104.854
Ornithodorus_turicata	34.9375	-104.688
Ornithodorus_turicata	24.5625	-104.646
Ornithodorus_turicata	33.3958	-104.521
Ornithodorus_turicata	32.4375	-104.229
Ornithodorus_turicata	29.9375	-104.104
Ornithodorus_turicata	32.8958	-103.354
Ornithodorus_turicata	33.9375	-103.354
Ornithodorus_turicata	34.5625	-103.354
Ornithodorus_turicata	31.5208	-103.104
Ornithodorus_turicata	31.8542	-103.062
Ornithodorus_turicata	36.1042	-103.021
Ornithodorus_turicata	33.5625	-102.896
Ornithodorus_turicata	36.1875	-102.812
Ornithodorus_turicata	32.6875	-102.729
Ornithodorus_turicata	31.8542	-102.604
Ornithodorus_turicata	38.1042	-102.604
Ornithodorus_turicata	33.1042	-102.354
Ornithodorus_turicata	32.2292	-101.979
Ornithodorus_turicata	32.7708	-101.979
Ornithodorus_turicata	0.0625	-101.896
Ornithodorus_turicata	37.6875	-101.854
Ornithodorus_turicata	33.6875	-101.812
Ornithodorus_turicata	34.8958	-101.812
Ornithodorus_turicata	32.1458	-101.771
Ornithodorus_turicata	37.9792	-101.771
Ornithodorus_turicata	34.9792	-101.688
Ornithodorus_turicata	33.4375	-101.646
Ornithodorus_turicata	34.9375	-101.646
Ornithodorus_turicata	35.2708	-101.562
Ornithodorus_turicata	34.9375	-101.438
Ornithodorus_turicata	21.0208	-101.271
Ornithodorus_turicata	30.7292	-101.188
Ornithodorus_turicata	29.8542	-101.146
Ornithodorus_turicata	30.6042	-101.146
Ornithodorus_turicata	35.5208	-100.979
Ornithodorus_turicata	29.2292	-100.771
Ornithodorus_turicata	30.5625	-100.521
Ornithodorus_turicata	28.6458	-100.438
Ornithodorus_turicata	29.9375	-100.438
Ornithodorus_turicata	31.3958	-100.438
Ornithodorus_turicata	28.7292	-100.354
Ornithodorus_turicata	37.2708	-100.354
Ornithodorus_turicata	28.3958	-99.8125
Ornithodorus_turicata	29.8958	-99.8125
Ornithodorus_turicata	30.5208	-99.8125
Ornithodorus_turicata	32.2292	-99.8125
Ornithodorus_turicata	37.3125	-99.8125
Ornithodorus_turicata	28.4375	-99.7708
Ornithodorus_turicata	29.7292	-99.7708
Ornithodorus_turicata	34.6875	-99.7708
Ornithodorus_turicata	37.1875	-99.7708
Ornithodorus_turicata	28.8958	-99.7292
Ornithodorus_turicata	30.4792	-99.7292
Ornithodorus_turicata	32.6458	-99.7292
Ornithodorus_turicata	36.8125	-99.6458
Ornithodorus_turicata	30.6042	-99.6042
Ornithodorus_turicata	27.3958	-99.4792
Ornithodorus_turicata	27.4792	-99.4792
Ornithodorus_turicata	29.1042	-99.4792
Ornithodorus_turicata	28.3125	-99.4375
Ornithodorus_turicata	26.8958	-99.3125
Ornithodorus_turicata	28.4375	-99.3125
Ornithodorus_turicata	37.2708	-99.3125
Ornithodorus_turicata	35.4375	-99.1875
Ornithodorus_turicata	26.9792	-99.1042
Ornithodorus_turicata	28.3542	-99.1042
Ornithodorus_turicata	28.8542	-99.1042
Ornithodorus_turicata	34.2292	-99.0625
Ornithodorus_turicata	34.9375	-99.0625
Ornithodorus_turicata	37.4375	-99.0625
Ornithodorus_turicata	27.8125	-99.0208
Ornithodorus_turicata	29.3125	-99.0208
Ornithodorus_turicata	31.7292	-98.9792
Ornithodorus_turicata	30.3125	-98.9375
Ornithodorus_turicata	34.0208	-98.9375
Ornithodorus_turicata	26.7708	-98.8958
Ornithodorus_turicata	29.5625	-98.7708
Ornithodorus_turicata	26.6042	-98.7292
Ornithodorus_turicata	30.6875	-98.7292
Ornithodorus_turicata	37.0208	-98.6458
Ornithodorus_turicata	31.4792	-98.6042
Ornithodorus_turicata	18.7708	-98.5625
Ornithodorus_turicata	28.8542	-98.5625
Ornithodorus_turicata	31.6042	-98.5625
Ornithodorus_turicata	31.9792	-98.5625
Ornithodorus_turicata	29.4375	-98.5208
Ornithodorus_turicata	29.4375	-98.4792
Ornithodorus_turicata	33.8958	-98.4792
Ornithodorus_turicata	34.6042	-98.3958
Ornithodorus_turicata	35.8542	-98.3958
Ornithodorus_turicata	30.7708	-98.2292
Ornithodorus_turicata	31.2708	-98.2292
Ornithodorus_turicata	33.7708	-98.2292
Ornithodorus_turicata	26.3958	-98.1875
Ornithodorus_turicata	33.8125	-98.1875
Ornithodorus_turicata	26.1042	-98.0208
Ornithodorus_turicata	30.0625	-98.0208
Ornithodorus_turicata	27.2292	-97.8542
Ornithodorus_turicata	31.4792	-97.8542
Ornithodorus_turicata	21.5208	-97.7708
Ornithodorus_turicata	26.3958	-97.7708
Ornithodorus_turicata	30.2292	-97.7708
Ornithodorus_turicata	30.3542	-97.7708
Ornithodorus_turicata	18.3958	-97.7292
Ornithodorus_turicata	31.3542	-97.7292
Ornithodorus_turicata	29.8958	-97.6875
Ornithodorus_turicata	30.7708	-97.6875
Ornithodorus_turicata	29.4792	-97.5208
Ornithodorus_turicata	31.1458	-97.5208
Ornithodorus_turicata	26.2708	-97.4792
Ornithodorus_turicata	26.6042	-97.4792
Ornithodorus_turicata	29.4375	-97.4792
Ornithodorus_turicata	26.2292	-97.4375
Ornithodorus_turicata	29.1042	-97.3542
Ornithodorus_turicata	32.7708	-97.3542
Ornithodorus_turicata	26.1042	-97.2708
Ornithodorus_turicata	33.1458	-97.1875
Ornithodorus_turicata	31.3542	-97.1458
Ornithodorus_turicata	32.7708	-96.8125
Ornithodorus_turicata	38.6458	-96.5625
Ornithodorus_turicata	30.6458	-96.3542
Ornithodorus_turicata	31.3125	-95.4375
Ornithodorus_turicata	32.9375	-94.2708

## Sheet: Florida
Species	Latitude	Longitude
Ornithodorus_turicata	27.3125	-81.3542
Ornithodorus_turicata	28.3125	-81.3958
Ornithodorus_turicata	27.6458	-81.5208
Ornithodorus_turicata	29.4375	-81.5208
Ornithodorus_turicata	29.6875	-81.8125
Ornithodorus_turicata	29.9792	-81.8542
Ornithodorus_turicata	28.6875	-82.1042
Ornithodorus_turicata	29.1875	-82.1458
Ornithodorus_turicata	29.5208	-82.1875
Ornithodorus_turicata	29.6458	-82.3125
Ornithodorus_turicata	29.7292	-82.3958
Ornithodorus_turicata	29.2292	-82.4375
Ornithodorus_turicata	29.6042	-82.6042
Ornithodorus_turicata	30.0208	-82.9375
Ornithodorus_turicata	30.4792	-82.9375
Ornithodorus_turicata	30.3125	-82.9792
Ornithodorus_turicata	30.4375	-84.2708
