# Supplementary material for: Range Modeling and Surveillance of Ornithodoros turicata Ticks: Implications for Detecting African Swine Fever Virus in the United States
Source: Ecol Evol. 2025 Dec 19;15(12):e72738. doi: 10.1002/ece3.72738 (PMC12717449; doi:10.1002/ece3.72738)
Supplement: Supplementary file 1 — Appendix S1: ece372738‐sup‐0001‐AppendixS1.zip. [file ECE3-15-e72738-s001.zip › Correlations of ecogeographical variables v1.R]

Generating correlations in R
# ENMTools (standalone) doesn't seem to correctly calculate correlations, so this stage is done in R

# JUST USE RASTER. If any other libraries are loaded, it appears to interfere with the calculations for some reason
library(raster)


# Read in all the *.asc files
list_file <- list.files ("D:/Ornithodorus/ASC/top", pattern = "*.asc", full.names = T) 
ac <- stack(list_file)
ac

ac.brick <- brick(ac)
ac.brick
ac.brick[ac.brick < -100] <- NA
ac.brick

rc2.corr = layerStats(ac.brick, 'pearson', na.rm = TRUE)
rc2.corr
setwd("D:/Ornithodoros/CSV")
write.csv(rc2.corr, "O_turicata_corr.csv")
