# Supplementary material for: Range Modeling and Surveillance of Ornithodoros turicata Ticks: Implications for Detecting African Swine Fever Virus in the United States
Source: Ecol Evol. 2025 Dec 19;15(12):e72738. doi: 10.1002/ece3.72738 (PMC12717449; doi:10.1002/ece3.72738)
Supplement: Supplementary file 1 — Appendix S1: ece372738‐sup‐0001‐AppendixS1.zip. [file ECE3-15-e72738-s001.zip › Hosts of Ornithodoros turicata.xlsx]

## Sheet: Sheet1
Species	Scientific Name	Known / Suspected	Source (including link)
Gopher tortoise	Gopherus polyphemus	Known	Donaldson et al PLOS. https://journals.plos.org/plosntds/article?id=10.1371/journal.pntd.0004383
Desert tortoise	Gopherus agassizii	Known	Donaldson et al PLOS. https://journals.plos.org/plosntds/article?id=10.1371/journal.pntd.0004384
Ornate box turtle	Terrapene ornata	Known	Donaldson et al PLOS. https://journals.plos.org/plosntds/article?id=10.1371/journal.pntd.0004385
Western Diamond-back rattlesnake	Crotalus atrox	Known	Donaldson et al PLOS. https://journals.plos.org/plosntds/article?id=10.1371/journal.pntd.0004386
Pigmy rattlesnake	Sistrurus milaris	Suspected	Donaldson et al PLOS. https://journals.plos.org/plosntds/article?id=10.1371/journal.pntd.0004387
Massasauga	Sistrurus catenatus	Suspected	Donaldson et al PLOS. https://journals.plos.org/plosntds/article?id=10.1371/journal.pntd.0004388
Western rattlesnake	Crotalus viridis	Suspected	Donaldson et al PLOS. https://journals.plos.org/plosntds/article?id=10.1371/journal.pntd.0004389
Mojave rattlesnake	Crotalus scutulatus	Suspected	Donaldson et al PLOS. https://journals.plos.org/plosntds/article?id=10.1371/journal.pntd.0004390
Black-tailed rattlesnake	Crotalus molossus	Suspected	Donaldson et al PLOS. https://journals.plos.org/plosntds/article?id=10.1371/journal.pntd.0004391
Speckled rattlesnake	Crotalus mitchellii	Suspected	Donaldson et al PLOS. https://journals.plos.org/plosntds/article?id=10.1371/journal.pntd.0004392
Rock rattlesnake	Crotalus lepidus	Suspected	Donaldson et al PLOS. https://journals.plos.org/plosntds/article?id=10.1371/journal.pntd.0004393
Sidewinder	Crotalus cerastes	Suspected	Donaldson et al PLOS. https://journals.plos.org/plosntds/article?id=10.1371/journal.pntd.0004394
Eastern Diamond-back Rattlesnake	Crotalus admanteus	Suspected	Donaldson et al PLOS. https://journals.plos.org/plosntds/article?id=10.1371/journal.pntd.0004395
Central America Indigo Saneke	Drymarchon melanurus	Suspected	Donaldson et al PLOS. https://journals.plos.org/plosntds/article?id=10.1371/journal.pntd.0004396
Eastern Indigo Snake	Drymarchon couperi	Suspected	Donaldson et al PLOS. https://journals.plos.org/plosntds/article?id=10.1371/journal.pntd.0004397
Burrowing owl	Athene cunicularia	Suspected	Donaldson et al PLOS. https://journals.plos.org/plosntds/article?id=10.1371/journal.pntd.0004398
Feral swine	Sus scrofa	Known	Donaldson et al PLOS. https://journals.plos.org/plosntds/article?id=10.1371/journal.pntd.0004399
Collard peccary	Pecari tajacu	Known	Donaldson et al PLOS. https://journals.plos.org/plosntds/article?id=10.1371/journal.pntd.0004400
Coyote	Canis latrans	Known	Donaldson et al PLOS. https://journals.plos.org/plosntds/article?id=10.1371/journal.pntd.0004401
American badger	Taxidea taxus	Known	Donaldson et al PLOS. https://journals.plos.org/plosntds/article?id=10.1371/journal.pntd.0004402
Nine-banded armadillo	Dasypus novemcinctus	Known	Donaldson et al PLOS. https://journals.plos.org/plosntds/article?id=10.1371/journal.pntd.0004403
Desert cottontail	Sylvilagus audubonii	Known	Donaldson et al PLOS. https://journals.plos.org/plosntds/article?id=10.1371/journal.pntd.0004404
Southern Plains Woodrat	Neotoma microps	Known	Donaldson et al PLOS. https://journals.plos.org/plosntds/article?id=10.1371/journal.pntd.0004405
Arizona Black-tailed Prairie dog	Cynomys ludovicianus	Known	Donaldson et al PLOS. https://journals.plos.org/plosntds/article?id=10.1371/journal.pntd.0004406
California Ground Squirrel	Spermophilus beecheyi	Known	Donaldson et al PLOS. https://journals.plos.org/plosntds/article?id=10.1371/journal.pntd.0004407
Ringtail	Bassariscus astutus	Suspected	Donaldson et al PLOS. https://journals.plos.org/plosntds/article?id=10.1371/journal.pntd.0004408
Brush rabbit	Sylvilagus bachmani	Suspected	Donaldson et al PLOS. https://journals.plos.org/plosntds/article?id=10.1371/journal.pntd.0004409
Eastern cottontail	Sylvilagus floridanus	Suspected	Donaldson et al PLOS. https://journals.plos.org/plosntds/article?id=10.1371/journal.pntd.0004410
Mountain cottontail	Sylvilagus nutallii	Suspected	Donaldson et al PLOS. https://journals.plos.org/plosntds/article?id=10.1371/journal.pntd.0004411
Marsh rabbit	Sylvilagus palustris	Suspected	Donaldson et al PLOS. https://journals.plos.org/plosntds/article?id=10.1371/journal.pntd.0004412
Robust cottontail	Sylvilagus robustus	Suspected	Donaldson et al PLOS. https://journals.plos.org/plosntds/article?id=10.1371/journal.pntd.0004413
White-throated woodrat	Neotoma albigula	Suspected	Donaldson et al PLOS. https://journals.plos.org/plosntds/article?id=10.1371/journal.pntd.0004414
Bushy-tailed woodrat	Neotoma cinerea	Suspected	Donaldson et al PLOS. https://journals.plos.org/plosntds/article?id=10.1371/journal.pntd.0004415
Arizona woodrat	Neotoma devia	Suspected	Donaldson et al PLOS. https://journals.plos.org/plosntds/article?id=10.1371/journal.pntd.0004416
Key Largo woodrat	Neotoma floridana	Suspected	Donaldson et al PLOS. https://journals.plos.org/plosntds/article?id=10.1371/journal.pntd.0004417
Desert woodrat	Neotoma lepida	Suspected	Donaldson et al PLOS. https://journals.plos.org/plosntds/article?id=10.1371/journal.pntd.0004418
White-toothed woodrat	Neotoma leucodon	Suspected	Donaldson et al PLOS. https://journals.plos.org/plosntds/article?id=10.1371/journal.pntd.0004419
Large-eared woodrat	Neotoma macrotis	Suspected	Donaldson et al PLOS. https://journals.plos.org/plosntds/article?id=10.1371/journal.pntd.0004420
Mexican woodrat	Neotoma mexicana	Suspected	Donaldson et al PLOS. https://journals.plos.org/plosntds/article?id=10.1371/journal.pntd.0004421
Stephen's woodrat	Neotoma stephensi	Suspected	Donaldson et al PLOS. https://journals.plos.org/plosntds/article?id=10.1371/journal.pntd.0004422
Agile Kangaroo rat	Dipodomys agilis	Suspected	Donaldson et al PLOS. https://journals.plos.org/plosntds/article?id=10.1371/journal.pntd.0004423
Gulf Coast Kangaroo rat	Dipodomys compactus	Suspected	Donaldson et al PLOS. https://journals.plos.org/plosntds/article?id=10.1371/journal.pntd.0004424
Desert Kangaroo rat	Dipodomys deserti	Suspected	Donaldson et al PLOS. https://journals.plos.org/plosntds/article?id=10.1371/journal.pntd.0004425
Texas Kangaroo rat	Dipodomys elator	Suspected	Donaldson et al PLOS. https://journals.plos.org/plosntds/article?id=10.1371/journal.pntd.0004426
Merriam's Kangaroo rat	Dipodomys merriami	Suspected	Donaldson et al PLOS. https://journals.plos.org/plosntds/article?id=10.1371/journal.pntd.0004427
House Rock Valley Kangaroo Rat	Dipodomys microps	Suspected	Donaldson et al PLOS. https://journals.plos.org/plosntds/article?id=10.1371/journal.pntd.0004428
Nelson's Kangaroo Rat	Dipodomys nelsoni	Suspected	Donaldson et al PLOS. https://journals.plos.org/plosntds/article?id=10.1371/journal.pntd.0004429
Ord's Kangaroo Rat	Dipodomys ordii	Suspected	Donaldson et al PLOS. https://journals.plos.org/plosntds/article?id=10.1371/journal.pntd.0004430
Panamint Kangaroo Rat	Dipodomys panamintinus	Suspected	Donaldson et al PLOS. https://journals.plos.org/plosntds/article?id=10.1371/journal.pntd.0004431
Banner-tailed Kangaroo Rat	Dipodomys spectabilis	Suspected	Donaldson et al PLOS. https://journals.plos.org/plosntds/article?id=10.1371/journal.pntd.0004432
Gunnison's Prairie dog	Cynomys gunnisoni	Suspected	Donaldson et al PLOS. https://journals.plos.org/plosntds/article?id=10.1371/journal.pntd.0004433
White-tailed Prairie dog	Cynomys leucurus	Suspected	Donaldson et al PLOS. https://journals.plos.org/plosntds/article?id=10.1371/journal.pntd.0004434
Mexican Ground Squirrel	Spermophilus mexicanus	Suspected	Donaldson et al PLOS. https://journals.plos.org/plosntds/article?id=10.1371/journal.pntd.0004435
Mohave Ground Squirrel	Spermophilus mohavensis	Suspected	Donaldson et al PLOS. https://journals.plos.org/plosntds/article?id=10.1371/journal.pntd.0004436
Spotted Ground Squirrel	Spermophilus spilosoma	Suspected	Donaldson et al PLOS. https://journals.plos.org/plosntds/article?id=10.1371/journal.pntd.0004437
Round-tailed Ground Squirrel	Spermophilus tereticaudus	Suspected	Donaldson et al PLOS. https://journals.plos.org/plosntds/article?id=10.1371/journal.pntd.0004438
Thirteen-lined Ground Squirrel	Spermophilus tridecemlineatus	Suspected	Donaldson et al PLOS. https://journals.plos.org/plosntds/article?id=10.1371/journal.pntd.0004439
Rock Squirrel	Spermophilus variegatus	Suspected	Donaldson et al PLOS. https://journals.plos.org/plosntds/article?id=10.1371/journal.pntd.0004440
Common Warthog	Phacochoerus africanus	Known	Golnar et al 2019 https://doi.org/10.1089/vbz.2018.2387
Eastern Fox squirrel	Sciurus niger	Known	Golnar et al 2019 https://doi.org/10.1089/vbz.2018.2388
Black-tailed Jack Rabbit	Lepus californicus	Known	Golnar et al 2019 https://doi.org/10.1089/vbz.2018.2389
Domestic pig	Sus scrofa domesticus	Known	Golnar et al 2019 https://doi.org/10.1089/vbz.2018.2390
Timber rattelsnake	Crotalus horridus	Known	Golnar et al 2019 https://doi.org/10.1089/vbz.2018.2391
Human	Homo sapiens	Known	Golnar et al 2019 https://doi.org/10.1089/vbz.2018.2392
Southern Grasshopper mouse	Onychomys torridus	Known	SCAN BYU Collection BYU012125 https://scan-bugs.org/portal/collections/individual/index.php?occid=4640259&clid=0
Chisel-toothed Kangaroo rat	Dipodomys microps	Known	SCAN BYU Collection BYU012126
Horse	Equus ferus callabus	Known	Cooley and Kohn 1944
Cattle	Bos taurus	Known	Cooley and Kohn 1944
Hispid Pocket Gopher	Heterogeomys hispidus (or Geomys pinus Rafinesque)	Known	Guzman et al 2019 Mexico
Sheep	Ovis aries	Known	Guzman et al 2019 Mexico
Domestic dog	Canis familiaris	Known	Schwann et al 2005 https://journals.asm.org/doi/full/10.1128/JCM.43.8.3851-3859.2005
Opossum	Didelphis virginiana	Known	Barr 1963 Infectious disease opossum (from Bols and Schuardt 1933) https://www.jstor.org/stable/3797778?seq=9
Raccoon	Procyon lotor	Known	Bussellman 2021 https://www.ncbi.nlm.nih.gov/pmc/articles/PMC7917080/pdf/fvets-08-639400.pdf
Black vulture	Coragyps atratus	Known
Bolson tortoise	Gopherus flavomarginatus	Known	Barraza-Guerrero et al 2020 https://www.ncbi.nlm.nih.gov/pmc/articles/PMC7565578/pdf/biology-09-00275.pdf
Gopher frog	Rana areolata aesopus	Known	Milstrey 1987 https://archive.org/details/bionomicsecology00mils/page/n11/mode/2up
Southern toad	Bufo terrestis	Known	Milstrey 1987 https://archive.org/details/bionomicsecology00mils/page/n11/mode/2up
Cotton mouse	Peromyscus gossypinus	Suspected	Milstrey 1987 https://archive.org/details/bionomicsecology00mils/page/n11/mode/2up
Florida mouse	Peromyscus floridanus	Suspected	Milstrey 1987 https://archive.org/details/bionomicsecology00mils/page/n11/mode/2up
Six-lined racerunner	Cnemidophorus s. sexlineatus	Suspected	Milstrey 1987 https://archive.org/details/bionomicsecology00mils/page/n11/mode/2up
Green anole	Anolis carolinensis	Suspected	Milstrey 1987 https://archive.org/details/bionomicsecology00mils/page/n11/mode/2up
Flordia cricket frog	Acris gryllus dorsalis	Suspected	Milstrey 1987 https://archive.org/details/bionomicsecology00mils/page/n11/mode/2up
Fence lizard	Sceloporus u. undulatus	Suspected	Milstrey 1987 https://archive.org/details/bionomicsecology00mils/page/n11/mode/2up
Eastern narrow mouthed toad	Gastrophryne carolinensis	Suspected	Milstrey 1987 https://archive.org/details/bionomicsecology00mils/page/n11/mode/2up
Eastern spadefoot toad	Scaphioplus h. holbrooki	Suspected	Milstrey 1987 https://archive.org/details/bionomicsecology00mils/page/n11/mode/2up
Ground skink	Scinecella laterale	Suspected	Milstrey 1987 https://archive.org/details/bionomicsecology00mils/page/n11/mode/2up
Eastern coralsnake	Micrurus f. fulvius	Suspected	Milstrey 1987 https://archive.org/details/bionomicsecology00mils/page/n11/mode/2up
Easter racer	Coluber constricor	Suspected	Milstrey 1987 https://archive.org/details/bionomicsecology00mils/page/n11/mode/2up
Eastern Towhee	Pipilo erythrophtalmus	Suspected	Milstrey 1987 https://archive.org/details/bionomicsecology00mils/page/n11/mode/2up
Bobwhite quail	Colinus virginianus	Suspected	Milstrey 1987 https://archive.org/details/bionomicsecology00mils/page/n11/mode/2up
Wild turkey	Meleagris gallopavo	Suspected	Milstrey 1987 https://archive.org/details/bionomicsecology00mils/page/n11/mode/2up
Bachman's Sparrow	Aimophila aestivalis	Suspected	Milstrey 1987 https://archive.org/details/bionomicsecology00mils/page/n11/mode/2up
Gray fox	Urocyon cinereoargenteus	Suspected	Armstrong et al 2018 https://journals.plos.org/plosntds/article?id=10.1371/journal.pntd.0006877
White-footed mouse	Peromyscus leucopus	Suspected	Armstrong et al 2018 https://journals.plos.org/plosntds/article?id=10.1371/journal.pntd.0006878
Black-crested titmouse	Baeolophus atricristatus	Suspected	Kim 2017 dissertation
Bobcat	Lynx rufus	Suspected	Kim 2017 dissertation
Canyon wren	Catherpes mexicanus	Known	Kim 2017 dissertation
Northern cardinal	Cardinalis cardinalis	Suspected	Kim 2017 dissertation
Porcupine	Erethizon dorsatum	Suspected	Kim 2017 dissertation
Turkey vulture	Cathartes aura	Suspected	Kim 2017 dissertation
